# Supplementary material for: WHO target product profile for TB detection at peripheral settings: 2024 update
Source: PLOS Glob Public Health. 2025 Jun 11;5(6):e0004612. doi: 10.1371/journal.pgph.0004612 (PMC12157113; doi:10.1371/journal.pgph.0004612)
Supplement: S1 Table — (XLSX) [file pgph.0004612.s001.xlsx]

## Sheet: Sheet1
Indicator names	n > 4	N	%age agreement
Key assumption minimal characteristics: TB disease detection	41	48	85.42
Key assumption optimal characteristics: TB with drug resistance detection	44	48	91.67
Target population minimal characteristics All adults presumed to have pulmonary TB irrespective of HIV status	40	48	83.33
Target population optimal characteristics: Adults and children presumed to have PTB or EP TB disease irrespective of HIV status	44	48	91.67
Target user of test minimal characteristics: Health care workers with basic technical skills (non-precision pipetting minimal sample processing)	42	48	87.5
Target user of the test optimal characteristics: Caregivers or community health workers with minimal training	40	48	83.33
Sample type for minimal characteristics: Sputum and/or non sputum samples which are not more complex to obtain than sputum	45	48	93.75
Sample type for optimal characteristics: Noninvasive preferably self collectable clinical specimens (such as swabs urine breath condensates etc.)	45	48	93.75
Setting (level of the Healthcare system) minimal characteristics: Peripheral microscopy centers; Primary health clinics with or without labs	42	48	87.5
Setting (level of healthcare system) optimal characteristics: Primary health clinics without labs Community level	40	48	83.33
Diagnostic sensitivity minimal characteristics: Sputum Low complexity assay: 91%	43	48	89.58
Diagnostic sensitivity minimal characteristic: Sputum Near PoC: 86%	40	48	83.33
Diagnostic sensitivity minimal characteristic: Sputum PoC: 78%	34	48	70.83
Diagnostic sensitivity minimal characteristic: Non sputum Low complexity assay: 77%	34	48	70.83
Diagnostic sensitivity minimal characteristics: Non sputum Near PoC: 71%	31	48	64.58
Diagnostic sensitivity minimal characteristics: Non sputum PoC: 70%	30	48	62.5
Diagnostic sensitivity for optimal characteristic:95% and above	40	48	83.33
Diagnostic specificity: minimal and optimal characteristics> 98% for a single test when compared with liquid culture	38	48	79.17
Time to result for minimal characteristic:Less than 3 4 hours	29	48	60.42
Time to result for optimal characteristic:Less than 30 40 mins	42	48	87.5
Cost per test as a minimal characteristics: Sputum Low complexity assay: $8.0.	27	48	56.25
Cost per test as minimal characteristics: Sputum onsite (Near PoC): $7.7	25	48	52.08
Cost of test as minimal characteristics: Sputum PoC: $7.0	24	48	50
Cost per test as minimal characteristics: Non sputum Low complexity assay: $6.8	25	48	52.08
Cost per test as a minimal characteristic: Non sputum Near PoC: $6.3	25	48	52.08
Cost per test as a minimal characteristic: Non sputum PoC: $5.7	27	48	56.25
Cost per test as an optimal characteristic: Sputum Low complexity assay: $4.0	32	48	66.67
Cost per test as a optimal characteristic: Sputum Near PoC: $3.8	31	48	64.58
Cost per test as an optimal characteristic: Sputum PoC: $3.6	30	48	62.5
Cost per test as an optimal characteristic: Non sputum Low complexity assay: $3.5	30	48	62.5
Cost per test as an optimal characteristic: Non sputum Near PoC: $3.3	29	48	60.42
Cost per test as a optimal characteristic: Non sputum PoC: $2.8	28	48	58.33
Capital cost for the instrument minimal characteristics:US$ 1000	25	48	52.08
Capital cost for the instrument optimal characteristics: None (optimally a PoC test)	40	48	83.33
Non actionable (Indeterminate + Invalid) results minimal characteristics: < 10%	31	48	64.58
Non actionable (Indeterminate + Invalid) results optimal characteristics:< 3%	44	48	91.67
Treatment monitoring capability minimal characteristics:Not required	35	48	72.92
Treatment monitoring capability optimal characteristics:Preferable	45	48	93.75
Multi disease platform minimal characteristics:Preferably yes	39	48	81.25
Multi disease platform optimal characteristics:N/A (if no device test) / Yes	42	48	87.5
Sample type minimal characteristics:?Sputum and/or non sputum samples which are not more complex to obtain than sputum	42	48	87.5
Sample type optimal characteristics:Non invasive preferably self collectable clinical specimens (such as swabs urine breath condensates etc.)	45	48	93.75
Manual preparation of samples (steps needed after obtaining sample) minimal characteristics:Up to 4 steps for preprocessing and running the test. No need for precise measuring and sampling	37	48	77.08
Manual preparation of samples (steps needed after obtaining sample) optimal characteristics:Integrated sample preparation and detection in a closed system with minimal technical input	43	48	89.58
Time to result minimal characteristics Less than 3 4 hours	27	48	56.25
Time to results optimal characteristics: Less than 30 40 mins	41	48	85.42
Walk away operation minimal characteristics:?No more than 2 steps of operator intervention should be needed once the sample has been placed into or on the test/system	43	48	89.58
Walk away operation optimal characteristics:Not applicable (as no instrument needed)	42	48	87.5
Biosafety minimal characteristics:Requirements are similar to those for smear microscopy (low risk TB laboratories)	42	48	87.5
Biosafety optimal characteristics:Minimal infectious aerosol risk	43	48	89.58
Waste disposal Ð solid minimal characteristics:Should require no more than current WHO endorsed TB assays at the peripheral level	40	48	83.33
Waste disposal solid optimal characteristics:Should require less than current rapid molecular tests for TB Reusable recyclable or non plastic alternatives to disposable materials	41	48	85.42
Waste disposal Ð infectious minimal characteristics:Similar to those for smear microscopy (low risk TB laboratories)	41	48	85.42
Waste disposal infectious optimal characteristics:Less than smear microscopy (low risk TB laboratories)	40	48	83.33
Instrument minimal characteristics:For instrument based tests build on a modular concept allowing tailoring to meet needs and upgrade additional functionalities at any time	39	48	81.25
Instrument optimal characteristics:No instrumentation required	41	48	85.42
Power requirements minimal characteristics:Standard operating currents with built in UPS for utilization in locations with variable power. Using battery powered platforms and/or other forms of renewable energy like solar power would be preferrable.	42	48	87.5
Power requirements optimal characteristicsNot applicable	42	48	87.5
Maintenance and calibration minimal characteristics:Availability of included supplies and maintenance teams to provide technical assistance as needed. In country offices and support	41	48	85.42
Maintenance and calibration optimal characteristics:Preventative maintenance @1 year or >1000 samples; include maintenance alert. Mean time to failure of at least 18 months	37	48	77.08
Data analysis minimal characteristics:?Data analysis should be integrated into the device; a PC should not be required; exported data should be capable of being analyzed on a separate or networked PC	38	48	79.17
Data analysis optimal characteristics:Data analysis should be integrated into routine facility reporting	41	48	85.42
Result documentation data display minimal characteristics:Digital read outs to display assay details including results screen and the ability to save results should be included; Exportable in standard formats (e.g XML CSV) to 3rd party instrument e.g USB with an option to have paper print outs of results in readable format.	42	48	87.5
Result documentation data display optimal characteristics:QR code on a test device to digitally record and report data.Lateral flow devices (LFDs) should be accompanied with reporting or reader apps	43	48	89.58
Regulatory requirements minimal and optimal characteristics:Manufacturing of the assay and system should comply with ISO13485 as well as ISO 14971 or higher standards or regulations and comply with ISO IEC 62304 (Medical device software Ñ Software life cycle processes); the manufacturing facility should be assessed at a high risk classification and certified for use by one of the regulatory autho…	38	48	79.17
Connectivity minimal characteristics:All test and device data can be securely exported (including data on device usage status and performance) over a standard cable connection interface (e.g USB port ethernet) and wireless connection (e.g Bluetooth Wi fi GSM/UMTS mobile broadband modem) or a combination of these	41	48	85.42
Connectivity optimal characteristics:For device based test off line data storage should be available for data up to 3 months and should be interoperable over W/LAN and with online information systems; Non device based tests should be compatible with readers and other data capture apps/devices using digital identification technologies such as QR/bar codes for identity and linking of test to the us…	43	48	89.58
Interoperability standards and format minimal characteristics:Data can be exported in standard formats (e.g XML CSV) to 3rd party instrument e.g USB	41	48	85.42
Interoperability standards and format optimal characteristics: Transmitted data (including results) from Non LFDs should be encoded using health information exchange (HIE) standards (e.g FHIR XML)	44	48	91.67
Software/OS Maintenance minimal characteristics:Weekly maintenance (including any software updates) by an operator of < 10 minutes; mean time to failure of ? 24 months; self check alerting operator to instrument errors or warnings; operator involved calibration check at set time intervals	38	48	79.17
Software/OS Maintenance optimal characteristics:Software updated automatically or manually depending on health programme preference; mean time to failure of ??48 months or 40?000 tests; self check alerts operator to instrument errors or warnings; no operator involved calibration check required	43	48	89.58
Data Storage minimal and optimal characteristics:The administrative institution (MoH or TB programs) of sites where tests are deployed shall be able to specify or agree with the storage location of the device data without affecting the support and optimal use of the device.	43	48	89.58
Data Ownership minimal and optimal characteristics:Test data its management and ownership must be in compliance with local regulations.	45	48	93.75
Security and privacy minimal and optimal characteristics:To facilitate use by health programmes in accordance with the laws regulations and policies in their settings and with best practices the device shall provide configurable features so that personal data can be:a.gathered transparently to users and people who are taking the tests including consent b.collected and processed only for purposes …	43	48	89.58
Language support minimal characteristics: For each country in which the test is deployed one popular language such as the official language or de facto national language and any language mandated by local regulatory or trade compliance requirements	42	48	87.5
Language support optimal characteristics: Same as minimal plus additional languages that enable use by additional residents of the location of deployment	43	48	89.58
Operating environment temperature and humidity level minimal characteristics:Between +5 ¡C and +40 ¡C with up to 70% humidity. It is important to adequately protect optics from dust in these settings	41	48	85.42
Operating environment temperature and humidity level optimal characteristics:Between +5 ¡C and +50 ¡C with up to 90% humidity	41	48	85.42
Reagent kitÐ transport minimal characteristics:No cold chain required; Should be able to tolerate stress during transport for at least 96 hours at 25 ¡C to +50¡C	40	48	83.33
Reagent kit transport optimal characteristics:No cold chain should be required; Should be able to tolerate stress during transport for at least 72 hours at Ð15 ¡C to +40 ¡C	41	48	85.42
Reagent kit Ð storage and stability minimal characteristics:12 months at +5 ¡C to +35 ¡C with up to 70% humidity; should be able to tolerate stress during transport for at least 72 hours at +40 ¡C; no cold chain should be required	42	48	87.5
Reagent kit storage and stability optimal characteristics:2 years at +5 ¡C to +40 ¡C with up to 90% humidity; should be able to tolerate stress during transport for at least 72 hours at +50 ¡C; no cold chain should be required	40	48	83.33
Training and education minimal characteristics:1 day for staff with the ability to perform low complexity assays	43	48	89.58
Training and education optimal characteristics: 1 day for caregivers or community health workers with minimal training	41	48	85.42
Environmental Impact minimal characteristics:Minimize adverse impact on the environment	45	48	93.75
Environmental impact optimal characteristics:Tests and any associated instruments should minimize adverse impact on the environment. This includes the potential to produce tests locally minimizing waste and maximizing reusability and recycling of by products multi use platforms recycling of instruments at the end of their life and low power consumption and radiation emissions	44	48	91.67
